# Supplementary material for: Utilization and determinants of maternity waiting homes among pastoralist mothers in Dire district, southern Ethiopia: a mixed-methods study
Source: Front Glob Womens Health. 2024 Oct 25;5:1446500. doi: 10.3389/fgwh.2024.1446500 (PMC11543576; doi:10.3389/fgwh.2024.1446500)
Supplement: Supplementary file 2 [file Datasheet2.csv]

PARTICIP	DISTRICT	KEBELE	N101AGE	N102MERIT	ETHNICITY	N103RELIG	N104EDUC	N105OCCU	N106PART_EDUC	N107PART_OCC	N108FAMI	FARMLAND	COW	OX	HORSE	DONKEY	GOAT	SHEEP	CHICKEN	ELECTRICITY	SOLAR	KEROSENE	REFRIGERATOR	PIPE	LATRINE	CAR	BAJAJ	MOTORCYCLE	TELEVISION	RADIO	MOBILE	CHAIR	TABLE	BED	CBHI	OTHERS	N110ROOF	N111WALLS	N201AGE@MARR	N202AGE@PREG	N203PARITY	N204BIRTH_SPACE	N205PLACE@DELIV	N206DIFFICULTY	R1OPTION	R2OPTION	R3OPTION	R4OPTION	R5OPTION
128	Dire	D/Jarsa	47	1	1	4	1	3	3	2	7	1	1	1	1	1	1	2	1	2	1	2	2	2	1	2	2	1	2	1	1	1	1	1	1	Bank account book	2	3	22	22	2	5	1	2
61	Dire	Gololcha	45	1	1	5	1	1	1	2	7	1	1	1	1	1	1	1	2	2	1	2	2	2	1	2	2	1	2	2	1	1	1	1	1	Bank account book	1	4	27	27	2	3	1	2
96	Dire	Kabana	45	1	4	2	1	1	1	1	7	1	1	1	2	1	1	2	2	1	2	2	2	1	1	2	2	2	1	1	1	1	1	1	1	Bank account book	2	3	24	24	2	2	1	2
113	Dire	Kabana	45	3	1	1	1	5	1	4	6	2	2	2	2	1	2	2	2	1	2	2	2	2	1	2	2	2	2	2	2	1	2	1	1		1	4	24	24	2	5	1	2
274	Dire	Kabana	45	1	1	2	1	1	1	1	7	1	1	1	2	1	1	2	2	1	2	2	2	1	1	2	2	2	1	1	1	1	1	1	1	Bank account book	2	3	24	24	2	2	1	2
291	Dire	Kabana	45	3	1	1	1	5	1	4	6	2	2	2	2	1	2	2	2	1	2	2	2	2	1	2	2	2	2	2	2	1	2	1	1		1	4	24	24	2	5	1	2
237	Dire	Kabana	45	1	1	5	1	1	1	2	7	1	2	1	2	2	1	2	2	1	1	2	2	1	1	2	2	1	2	2	1	1	1	1	1	Bank account book	1	4	27	27	2	3	1	2
137	Dire	D/Jarsa	44	1	1	4	1	3	1	2	7	1	1	1	2	1	1	2	1	2	2	1	2	2	1	2	2	2	2	2	2	1	2	1	1		1	4	23	23	2	3	1	2
55	Dire	Gololcha	44	4	1	5	1	1	2	2	7	1	1	1	2	2	1	2	2	2	1	2	2	2	1	2	2	2	2	1	1	1	2	1	1	Bank account book	1	4	26	26	2	3	1	2
49	Dire	Gololcha	44	4	1	5	1	1	1	2	7	1	1	1	2	2	1	1	2	2	2	1	2	2	2	2	2	1	2	2	1	1	1	1	1	Bank account book	1	4	25	25	2	5	2	2
188	Dire	Romso	44	1	1	4	1	1	2	2	6	1	1	1	1	1	1	2	1	2	1	2	2	2	1	2	2	1	2	1	1	1	2	1	1	Bank account book	1	4	24	24	2	5	1	2
91	Dire	Kabana	43	4	5	4	1	1	1	4	6	1	2	1	2	1	1	2	2	1	1	2	2	1	1	2	2	2	2	1	1	1	1	1	1	Bank account book	2	3	24	24	2	3	1	2
100	Dire	Kabana	43	4	1	4	1	1	2	4	6	1	2	1	2	1	1	2	2	1	1	2	2	1	1	2	2	1	1	1	1	1	1	1	1	Bank account book	2	3	24	24	2	3	1	1	4
269	Dire	Kabana	43	4	5	4	1	1	1	4	6	1	2	1	2	1	1	2	2	1	1	2	2	1	1	2	2	2	2	1	1	1	1	1	1	Bank account book	2	3	24	24	2	3	1	2
278	Dire	Kabana	43	4	1	4	1	1	2	4	6	1	2	1	2	1	1	2	2	1	1	2	2	1	1	2	2	1	1	1	1	1	1	1	1	Bank account book	2	3	24	24	2	3	1	1	4
142	Dire	D/Jarsa	42	1	1	2	1	1	2	2	6	1	1	1	1	1	1	1	2	2	1	2	2	2	1	2	2	2	2	2	1	1	1	1	1	Bank account book	1	4	23	24	2	3	2	2
53	Dire	Gololcha	42	1	1	4	1	3	1	2	6	1	1	1	1	1	1	1	1	2	1	2	2	2	1	2	2	2	2	1	1	1	1	2	1		1	4	26	27	2	3	1	2
97	Dire	Kabana	42	3	1	1	6	4	6	3	6	1	2	2	2	2	1	2	1	1	1	2	1	1	1	2	2	2	1	1	1	1	1	1	1	Bank account book	2	3	22	22	2	5	1	2
275	Dire	Kabana	42	3	2	1	6	4	6	3	6	1	2	2	2	2	1	2	1	1	1	2	1	1	1	2	2	2	1	1	1	1	1	1	1	Bank account book	2	3	22	22	2	5	1	2
40	Dire	Madacho	42	3	1	5	1	1	5	3	6	1	1	1	2	2	2	1	2	2	1	2	2	2	1	2	2	1	2	1	1	1	1	1	1	Bank account	1	4	26	26	2	5	2	1	4
222	Dire	Samaro	42	3	1	5	1	1	5	3	6	1	1	1	2	2	2	1	2	2	1	2	2	2	1	2	2	1	2	1	1	1	1	1	1	Bank account	1	4	26	26	2	5	2	1	4
69	Dire	Gololcha	41	1	1	4	1	3	1	2	7	1	1	1	1	1	1	2	1	2	2	1	2	2	1	2	2	2	2	2	2	1	2	1	1		1	4	24	25	2	3	1	2
120	Dire	Kabana	41	1	1	1	1	1	3	1	6	1	1	1	2	2	2	2	2	1	1	2	1	1	1	1	2	1	1	2	1	1	1	1	1	Bank account book	2	5	22	23	2	3	1	2
298	Dire	Kabana	41	1	1	1	1	1	3	1	6	1	1	1	2	2	2	2	2	1	1	2	1	1	1	1	2	1	1	2	1	1	1	1	1	Bank account book	2	5	22	23	2	3	1	2
245	Dire	Kabana	41	1	5	4	1	3	1	2	7	1	1	1	1	1	1	2	1	2	1	1	2	1	1	2	2	2	2	2	2	1	2	1	1		1	4	24	25	2	3	1	2
26	Dire	Madacho	41	1	1	5	1	1	1	2	6	1	1	1	1	1	1	1	2	1	2	2	2	2	1	2	2	1	1	2	1	1	1	1	1	Bank account book	2	3	29	29	2	3	2	1	3
32	Dire	Madacho	41	1	1	5	1	3	1	2	7	1	1	1	1	1	1	1	2	2	2	1	2	2	1	2	2	2	2	2	2	1	2	1	1		1	4	22	22	2	5	2	1	4
160	Dire	Romso	41	1	1	2	1	3	1	4	6	1	2	2	2	2	2	2	1	2	2	1	2	2	1	2	2	2	2	2	2	1	2	1	1		1	4	25	26	2	5	1	1	1
174	Dire	Romso	41	1	1	5	1	3	1	2	7	1	1	1	2	1	1	1	2	2	2	1	2	2	1	2	2	2	2	2	2	1	2	1	1	Bank account book	1	4	26	26	2	3	2	2
207	Dire	Samaro	41	1	1	5	1	1	1	2	6	1	1	1	1	1	1	1	2	1	2	2	2	2	1	2	2	1	1	2	1	1	1	1	1	Bank account book	2	3	29	29	2	3	2	1	3
213	Dire	Samaro	41	1	1	5	1	3	1	2	7	1	1	1	1	1	1	1	2	2	2	1	2	2	1	2	2	2	2	2	2	1	2	1	1		1	4	22	22	2	5	2	1	4
231	Dire	D/Jarsa	40	1	1	5	1	1	2	1	6	1	1	1	1	1	1	2	2	2	1	2	2	2	1	2	2	1	2	1	1	1	2	1	1	Bank account book	1	4	25	26	2	5	1	1	2
149	Dire	D/Jarsa	40	1	1	5	1	3	2	2	6	1	1	1	1	1	1	2	2	2	2	1	2	2	2	2	2	2	2	2	2	1	2	1	1		1	4	22	22	2	5	1	2
54	Dire	Gololcha	40	1	1	5	1	1	2	1	6	1	1	1	1	1	1	2	2	2	1	2	2	2	1	2	2	1	2	1	1	1	2	1	1	Bank account book	1	4	25	26	2	5	1	1	2
272	Dire	Kabana	40	1	5	2	1	1	2	2	6	1	1	1	2	2	2	2	1	1	2	2	2	1	1	2	2	1	1	2	1	1	1	1	1	Bank account book	2	3	21	21	2	5	1	2
90	Dire	Kabana	40	1	1	4	1	3	1	2	7	1	1	1	2	2	2	2	2	1	2	2	2	2	1	2	2	2	2	1	1	1	1	1	1		2	4	25	26	2	2	2	1	4
268	Dire	Kabana	40	1	1	4	1	3	1	2	7	1	1	1	2	2	2	2	2	1	2	2	2	2	1	2	2	2	2	1	1	1	1	1	1		2	4	25	26	2	2	2	1	4
112	Dire	Kabana	40	1	1	4	1	1	1	2	6	1	2	1	2	2	1	2	2	1	2	2	1	1	1	2	2	1	1	2	1	1	1	1	1	Bank account book	2	3	23	23	2	5	1	2
290	Dire	Kabana	40	1	4	4	1	1	1	2	6	1	2	1	2	2	1	2	2	1	2	2	1	1	1	2	2	1	1	2	1	1	1	1	1	Bank account book	2	3	23	23	2	5	1	2
254	Dire	D/Jarsa	39	4	1	4	1	1	1	2	5	1	1	1	2	2	1	2	1	2	1	2	2	2	1	2	2	1	2	2	1	1	1	1	1		1	4	23	23	2	3	2	1	1
141	Dire	D/Jarsa	39	1	1	2	1	1	1	2	5	1	1	1	2	2	1	2	2	2	1	2	2	2	1	2	2	2	2	2	1	1	1	1	1	Bank account book	1	4	23	23	2	5	1	1	3
80	Dire	Gololcha	39	4	1	4	1	1	1	2	5	1	1	1	2	2	1	2	1	2	1	2	2	2	1	2	2	1	2	2	1	1	1	1	1		1	4	23	23	2	3	2	1	1
118	Dire	Kabana	39	3	1	1	1	1	5	3	5	1	2	2	2	2	2	2	2	1	1	2	1	1	1	2	2	1	1	2	1	1	1	1	1	Bank account book	2	3	24	25	2	5	1	1	4
296	Dire	Kabana	39	3	1	1	1	1	5	3	5	1	2	2	2	2	2	2	2	1	1	2	1	1	1	2	2	1	1	2	1	1	1	1	1	Bank account book	2	3	24	25	2	5	1	1	4
94	Dire	Kabana	39	1	1	2	1	1	2	2	6	1	1	1	2	2	2	2	1	1	2	2	2	1	1	2	2	1	1	1	1	1	1	1	1	Bank account book	2	3	23	23	2	3	1	2
33	Dire	Madacho	39	1	1	2	1	1	1	2	6	1	1	1	2	2	2	2	2	2	1	2	2	2	1	2	2	2	2	1	1	1	1	1	1	Bank account	1	4	28	28	2	3	1	2
41	Dire	Madacho	39	1	1	4	1	1	2	2	6	1	1	1	1	1	1	1	2	2	1	2	2	2	1	2	2	1	2	2	1	1	2	1	1	Bank account book	1	4	26	26	2	3	1	2
168	Dire	Romso	39	3	1	4	1	1	2	2	5	1	1	2	2	2	1	2	2	2	1	2	2	2	2	2	2	2	2	1	1	1	2	1	1	Bank account book	2	4	23	23	2	5	1	2
159	Dire	Romso	39	1	1	2	1	3	1	2	5	1	1	1	2	2	1	2	1	2	1	2	2	2	1	2	2	2	2	2	2	1	2	1	1		1	4	24	24	2	5	1	2
214	Dire	Samaro	39	1	1	2	1	1	1	2	6	1	1	1	2	2	2	2	2	2	1	2	2	2	1	2	2	2	2	1	1	1	1	1	1	Bank account	1	4	28	28	2	3	1	2
223	Dire	Samaro	39	1	1	2	1	1	2	2	6	1	1	1	1	1	1	1	2	2	1	2	2	2	1	2	2	1	2	2	1	1	2	1	1	Bank account book	1	4	26	26	2	3	1	2
135	Dire	D/Jarsa	38	3	1	4	1	1	3	1	6	1	1	1	2	2	1	2	1	2	1	2	2	2	1	2	2	1	2	1	1	1	1	1	1	Bank account book	2	3	23	23	2	3	1	2
127	Dire	D/Jarsa	38	4	1	4	1	1	1	2	6	1	1	1	2	2	1	2	2	2	1	2	2	2	1	2	2	2	2	1	1	1	2	1	1	Bank account book	1	4	24	24	2	3	1	2
147	Dire	D/Jarsa	38	1	1	4	1	3	1	2	6	1	1	1	2	2	2	1	2	2	2	1	2	2	1	2	2	2	2	2	2	1	1	1	1		1	4	23	23	2	2	1	2
60	Dire	Gololcha	38	1	1	5	2	1	3	2	6	1	1	1	2	1	1	2	2	2	2	1	2	2	1	2	2	2	2	1	1	1	2	1	1		1	4	25	26	2	2	1	1	3	8
114	Dire	Kabana	38	1	5	4	2	3	4	1	5	1	1	1	2	2	2	2	2	1	2	2	2	2	1	2	2	2	2	2	1	1	1	1	1	Bank account book	2	3	22	22	2	3	1	2
292	Dire	Kabana	38	1	1	4	2	3	4	1	5	1	1	1	2	2	2	2	2	1	2	2	2	2	1	2	2	2	2	2	1	1	1	1	1	Bank account book	2	3	22	22	2	3	1	2
264	Dire	Kabana	38	1	2	1	3	3	1	4	6	1	2	2	2	2	2	2	1	1	2	2	2	2	1	2	2	2	2	2	1	1	1	1	1		2	3	25	25	2	3	1	1	3
37	Dire	Madacho	38	1	1	4	2	3	3	1	6	1	1	1	2	2	1	1	1	2	1	2	2	2	1	2	2	2	2	1	1	1	2	1	1	Bank account book	2	4	28	28	2	3	2	2
9	Dire	Madacho	38	1	1	5	2	1	3	2	5	1	1	2	2	1	1	2	2	2	1	2	2	2	1	2	2	2	2	1	1	1	1	1	1	Bank account	1	4	29	30	2	5	1	2
8	Dire	Madacho	38	1	1	5	1	1	2	1	5	1	1	1	2	2	2	2	1	1	1	2	2	2	1	2	2	2	2	1	1	1	1	1	1	Bank account book	2	5	26	26	2	3	1	2
29	Dire	Madacho	38	1	1	2	2	1	3	2	6	1	1	1	2	2	1	1	2	1	1	2	2	2	1	2	2	2	1	1	1	1	1	1	1	Bank account book	2	3	26	26	2	3	1	2
153	Dire	Romso	38	3	1	5	3	1	6	3	6	1	1	1	2	1	1	2	2	2	1	2	2	2	1	2	2	2	2	2	1	1	1	1	1	Bank account book	2	3	22	23	2	3	1	1	3
163	Dire	Romso	38	1	1	2	1	1	3	2	6	1	1	1	2	2	2	2	1	2	2	1	2	2	1	2	2	2	2	2	1	1	1	1	1		1	4	26	26	2	3	1	1	1
219	Dire	Samaro	38	1	1	4	2	3	3	1	6	1	1	1	2	2	1	1	1	2	1	2	2	2	1	2	2	2	2	1	1	1	2	1	1	Bank account book	2	4	28	28	2	3	2	2
236	Dire	Samaro	38	1	1	5	2	1	3	2	6	1	1	1	2	1	1	2	2	2	2	1	2	2	1	2	2	2	2	1	1	1	2	1	1		1	4	25	26	2	2	1	1	3	8
257	Dire	Samaro	38	4	1	4	1	1	1	2	6	1	1	1	2	2	1	2	2	2	1	2	2	2	1	2	2	2	2	1	1	1	2	1	1	Bank account book	1	4	24	24	2	3	1	2
210	Dire	Samaro	38	1	1	5	2	1	3	2	6	1	1	1	2	2	1	1	2	1	1	2	2	2	1	2	2	2	1	1	1	1	1	1	1	Bank account book	2	3	26	26	2	3	1	2
138	Dire	D/Jarsa	37	1	1	4	1	3	2	2	5	1	1	1	1	1	1	2	2	2	1	2	2	2	1	2	2	2	2	2	2	1	2	1	1		1	4	20	21	2	5	1	2
104	Dire	Kabana	37	1	1	1	1	3	1	1	6	1	2	2	2	2	1	2	2	1	1	2	1	1	1	1	2	1	1	2	1	1	1	1	1	Bank account book	2	3	22	22	2	3	2	2
282	Dire	Kabana	37	1	2	1	1	3	1	1	6	1	2	2	2	2	1	2	2	1	1	2	1	1	1	1	2	1	1	2	1	1	1	1	1	Bank account book	2	3	22	22	2	3	2	2
86	Dire	Kabana	37	1	1	4	3	3	1	4	6	1	2	2	2	2	2	2	1	1	1	2	2	2	1	2	2	2	2	2	1	1	1	1	1		2	3	25	25	2	3	1	1	3
108	Dire	Kabana	37	3	2	1	1	3	1	4	6	2	2	2	2	1	2	2	2	1	2	2	2	2	1	2	2	2	2	2	1	1	2	1	1	Bank account book	1	4	24	24	2	3	2	2
286	Dire	Kabana	37	3	1	1	1	3	1	4	6	2	2	2	2	1	2	2	2	1	2	2	2	2	1	2	2	2	2	2	1	1	2	1	1	Bank account book	1	4	24	24	2	3	2	2
28	Dire	Madacho	37	1	1	5	1	1	1	2	5	1	1	1	2	2	1	2	1	2	2	1	2	2	1	2	2	2	2	1	2	1	2	1	1		1	4	29	29	2	4	1	1	6
25	Dire	Madacho	37	1	1	5	1	1	3	1	5	1	1	1	2	1	1	1	1	1	1	2	2	2	1	2	2	2	2	1	1	1	1	1	1		2	3	27	27	2	3	2	1	7
14	Dire	Madacho	37	1	1	2	1	1	1	2	6	1	1	1	2	1	1	1	1	1	1	2	2		1	2	2	1	1	1	1	1	1	1	1	Bank account book	2	3	26	26	2	2	1	1	2
10	Dire	Madacho	37	1	1	4	1	3	1	2	5	1	1	2	2	1	1	2	1	1	1	2	2	2	1	2	2	2	2	1	1	1	1	1	1		2	3	30	30	2	3	1	2
152	Dire	Romso	37	1	1	5	1	3	1	2	6	1	1	1	2	2	1	2	2	2	2	1	2	2	2	2	2	2	2	2	2	1	2	1	1		1	4	22	22	2	2	1	2
183	Dire	Romso	37	1	1	4	1	3	1	2	5	1	1	1	2	2	1	1	2	2	1	2	2	2	1	2	2	2	2	2	1	1	1	1	1		1	4	25	25	2	5	1	2
165	Dire	Romso	37	1	1	5	1	3	4	1	6	1	1	2	2	1	1	2	2	2	2	1	2	2	1	2	2	1	2	2	1	1	2	2	1		1	4	22	23	2	3	1	2
177	Dire	Romso	37	1	1	5	1	3	1	2	6	1	1	1	2	2	2	2	2	2	1	2	2	2	1	2	2	2	2	2	1	1	2	1	1		1	4	22	22	2	5	1	2
209	Dire	Samaro	37	1	1	5	1	1	1	2	5	1	1	1	2	2	1	2	1	2	2	1	2	2	1	2	2	2	2	1	2	1	2	1	1		1	4	29	29	2	4	1	1	6
206	Dire	Samaro	37	1	1	5	1	1	3	1	5	1	1	1	2	1	1	1	1	1	1	2	2	2	1	2	2	2	2	1	1	1	1	1	1		2	3	27	27	2	3	2	1	7
195	Dire	Samaro	37	1	1	2	1	1	1	2	6	1	1	1	2	1	1	1	1	1	1	2	2	2	1	2	2	1	1	1	1	1	1	1	1	Bank account book	2	3	26	26	2	2	1	1	2
122	Dire	D/Jarsa	36	1	1	4	1	3	2	2	5	1	1	1	2	1	1	2	2	2	1	2	2	2	1	2	2	2	2	2	2	1	1	1	1		1	4	26	26	2	4	1	1	3
228	Dire	D/Jarsa	36	1	1	5	2	3	2	2	5	1	1	1	2	2	1	1	2	2	2	1	2	2	1	2	2	2	2	2	1	1	1	1	1		1	4	26	27	2	3	2	2
50	Dire	Gololcha	36	1	1	5	2	3	2	2	5	1	1	1	2	2	1	1	2	2	2	1	2	2	1	2	2	2	2	2	1	1	1	1	1		1	4	26	27	2	3	2	2
85	Dire	Kabana	36	1	1	1	4	3	6	3	5	1	2	2	2	2	2	2	1	1	1	2	1	1	1	2	2	1	1	1	1	1	1	1	1	Bank account book	2	3	26	27	2	3	1	2
263	Dire	Kabana	36	1	1	1	4	3	6	3	5	1	2	2	2	2	2	2	1	1	1	2	1	1	1	2	2	1	1	2	1	1	1	1	1	Bank account book	2	3	26	27	2	3	1	2
106	Dire	Kabana	36	1	1	4	1	1	3	2	5	1	1	1	2	1	1	2	2	1	1	2	2	1	1	2	2	2	1	2	1	1	1	1	1	Bank account book	2	3	23	23	2	3	1	1	7
284	Dire	Kabana	36	1	4	4	1	1	3	2	5	1	1	1	2	1	1	2	2	1	1	2	2	1	1	2	2	2	1	2	1	1	1	1	1	Bank account book	2	3	23	23	2	3	1	1	7
15	Dire	Madacho	36	3	1	4	2	3	2	1	5	1	1	1	1	1	1	1	1	1	2	2	1	2	1	2	2	1	1	1	1	1	1	1	1	Bank Account	2	5	28	28	2	3	1	2
187	Dire	Romso	36	3	1	2	3	1	4	3	6	1	1	1	2	2	1	2	1	2	1	2	2	2	1	2	2	1	2	1	1	1	1	1	1	Bank account book	2	3	20	20	2	5	1	1	3
196	Dire	Samaro	36	3	1	4	2	3	2	1	5	1	1	1	1	1	1	1	1	1	2	2	1	2	1	2	2	1	1	1	1	1	1	1	1	Bank Account	2	5	28	28	2	3	1	2
134	Dire	D/Jarsa	35	1	1	4	1	1	1	2	6	1	1	1	1	1	1	2	2	2	1	2	2	2	1	2	2	2	2	2	1	1	1	1	1	Bank account book	2	3	22	22	2	2	1	1	6
65	Dire	Gololcha	35	1	1	2	1	1	1	2	6	1	1	1	2	2	1	1	2	2	2	1	2	2	1	2	2	2	2	1	1	1	1	1	1	Bank account book	1	4	22	22	2	3	1	2
105	Dire	Kabana	35	3	4	4	1	1	4	3	6	1	2	2	2	2	2	2	2	1	1	2	1	1	1	2	2	2	1	2	1	1	1	1	1	Bank account book	2	3	20	20	2	3	1	2
283	Dire	Kabana	35	3	1	4	1	1	4	3	6	1	2	2	2	2	2	2	2	1	1	2	1	1	1	2	2	2	1	2	1	1	1	1	1	Bank account book	2	3	20	20	2	3	1	2
109	Dire	Kabana	35	1	5	2	1	3	1	1	6	2	2	2	2	2	1	2	2	1	1	2	2	1	1	2	2	1	1	2	1	1	1	1	1	Bank account book	2	3	23	24	2	2	1	2
287	Dire	Kabana	35	1	1	2	1	3	1	1	6	2	2	2	2	2	1	2	2	1	1	2	2	1	1	2	2	1	1	2	1	1	1	1	1	Bank account book	2	3	23	24	2	2	1	2
241	Dire	Kabana	35	1	1	2	1	1	1	2	6	1	2	1	2	2	1	2	2	1	2	2	2	2	1	2	2	2	2	1	1	1	1	1	1	Bank account book	1	4	22	22	2	3	1	2
92	Dire	Kabana	35	1	4	1	1	3	4	4	6	2	2	2	2	1	2	2	1	1	2	2	2	2	1	2	2	2	2	2	1	1	2	1	1		2	3	23	23	2	2	1	2
270	Dire	Kabana	35	1	2	1	1	3	4	4	6	2	2	2	2	1	2	2	1	1	2	2	2	2	1	2	2	2	2	2	1	1	2	1	1		2	3	23	23	2	2	1	2
11	Dire	Madacho	35	1	1	5	1	3	2	2	4	1	1	1	1	1	1	2	2	2	2	1	2	2	1	2	2	2	2	2	2	1	2	1	2		1	4	30	31	2	3	1	2
178	Dire	Romso	35	1	1	4	1	3	1	2	5	1	1	1	2	2	1	1	2	2	2	1	2	2	1	2	2	2	2	2	1	2	2	2	1		1	4	23	23	2	5	1	2
193	Dire	Samaro	35	3	1	5	1	1	2	2	4	1	1	1	1	1	1	2	2	2	2	1	2	2	1	2	2	2	2	2	2	1	2	1	2		1	4	28	28	2	5	1	2
124	Dire	D/Jarsa	34	1	1	4	1	1	1	2	6	1	1	1	2	1	1	2	2	2	1	2	2	2	1	2	2	1	2	1	1	1	1	1	1	Bank account book	2	3	20	20	2	3	1	2
145	Dire	D/Jarsa	34	1	1	2	1	3	3	2	5	1	1	1	2	1	1	2	1	2	1	2	2	2	1	2	2	2	2	1	1	1	1	1	1		1	4	21	21	2	2	2	2
44	Dire	Gololcha	34	1	1	2	1	3	1	2	6	1	1	1	2	2	2	2	1	2	1	2	2	2	1	2	2	2	2	1	1	1	2	1	1		1	4	22	22	2	3	1	2
64	Dire	Gololcha	34	3	1	2	2	1	1	2	6	1	1	1	2	2	1	2	2	2	1	2	2	2	1	2	2	2	2	1	1	1	1	1	1		1	4	22	22	2	2	1	2
73	Dire	Gololcha	34	1	1	2	1	3	1	2	5	1	1	1	2	1	1	2	1	2	2	1	2	2	1	2	2	2	2	1	1	1	1	1	1		1	4	20	21	2	3	2	2
110	Dire	Kabana	34	1	4	4	3	3	4	3	5	1	2	2	2	2	1	2	1	1	2	2	2	1	1	2	2	2	2	1	1	1	1	1	1	Bank acount book	2	3	21	23	2	3	1	2
288	Dire	Kabana	34	1	1	4	3	3	4	3	5	1	2	2	2	2	1	2	1	1	2	2	2	1	1	2	2	2	2	1	1	1	1	1	1	Bank acount book	2	3	21	23	2	3	1	2
98	Dire	Kabana	34	1	2	1	4	1	5	3	6	1	2	2	2	2	1	1	2	1	1	2	2	2	1	2	2	2	1	1	1	1	1	1	1	Bank account book	2	3	22	22	2	3	1	1	3
262	Dire	Kabana	34	3	1	4	4	4	5	1	5	1	2	2	2	2	2	2	2	1	1	2	2	1	1	2	2	2	2	2	1	1	1	1	1	Bank account book	2	3	22	22	2	5	1	1	1
276	Dire	Kabana	34	1	1	1	4	1	5	3	6	1	2	2	2	2	1	1	2	1	1	2	2	2	1	2	2	2	1	1	1	1	1	1	1	Bank account book	2	3	22	22	2	3	1	1	3
84	Dire	Kabana	34	3	1	4	4	4	5	1	5	1	2	2	2	2	2	2	2	1	1	2	2	1	1	2	2	2	2	1	1	1	1	1	1	Bank account book	2	3	24	24	2	3	1	1	1
4	Dire	Madacho	34	3	1	5	1	1	2	1	5	1	1	1	2	2	2	2	1	1	1	2	2	2	1	2	2	2	2	1	1	1	1	1	1	Bank account book	1	4	27	27	2	3	1	2
151	Dire	Romso	34	1	1	2	1	1	1	2	6	1	1	1	2	2	1	1	2	2	2	1	2	2	1	2	2	2	2	1	1	1	2	1	1	Bank account book	1	4	23	23	2	2	1	1	2
164	Dire	Romso	34	1	1	4	3	1	4	1	5	1	1	2	2	2	1	1	2	2	1	2	2	2	1	2	2	2	2	1	1	1	2	1	1	Bank account book	2	3	20	20	2	5	1	1	6
226	Dire	Samaro	34	1	1	2	1	3	1	2	6	1	1	1	2	2	2	2	1	2	1	2	2	2	1	2	2	2	2	1	1	1	2	1	1		1	4	22	22	2	3	1	2
240	Dire	Samaro	34	3	1	2	2	1	1	2	6	1	1	1	2	2	1	2	2	2	1	2	2	2	1	2	2	2	2	1	1	1	1	1	1		1	4	22	22	2	2	1	2
249	Dire	Samaro	34	1	1	2	1	3	1	2	5	1	1	1	2	1	1	2	1	2	2	1	2	2	1	2	2	2	2	1	1	1	1	1	1		1	4	20	21	2	3	2	2
131	Dire	D/Jarsa	33	1	1	4	1	3	1	2	5	1	1	1	2	1	2	2	2	1	1	2	2	2	1	2	2	2	2	2	1	1	1	1	1		1	4	24	24	2	2	1	2
58	Dire	Gololcha	33	3	1	4	1	1	1	2	5	1	1	1	2	2	2	1	2	2	1	2	2	2	1	2	2	2	2	1	1	1	1	1	1	Bank account book	2	4	25	25	2	3	1	2
234	Dire	Gololcha	33	3	1	4	1	1	1	2	5	1	1	1	2	2	2	1	2	2	1	2	2	2	1	2	2	2	2	1	1	1	1	1	1	Bank account book	2	4	25	25	2	3	1	2
71	Dire	Gololcha	33	1	1	2	1	3	2	2	5	1	1	1	2	2	2	1	2	2	2	1	2	2	1	2	2	2	2	2	2	1	1	1	1		1	4	23	24	2	3	1	2
247	Dire	Kabana	33	1	1	2	1	3	2	2	5	1	2	2	2	2	2	1	1	1	2	2	2	2	1	2	2	2	2	2	2	1	1	1	1		1	4	23	24	2	3	1	2
119	Dire	Kabana	33	1	1	4	1	3	1	4	5	2	2	2	2	2	2	2	2	1	2	2	2	2	1	2	2	2	2	2	2	1	2	1	2		1	4	21	21	2	4	1	1	2
297	Dire	Kabana	33	1	1	4	1	3	1	4	5	2	2	2	2	2	2	2	2	1	2	2	2	2	1	2	2	2	2	2	2	1	2	1	2		1	4	21	21	2	4	1	1	2
102	Dire	Kabana	33	1	4	4	1	3	5	1	6	1	1	1	2	2	1	2	2	1	1	2	2	1	1	2	1	1	1	2	1	1	1	1	1	Bank account book	2	3	24	24	2	2	1	1	7
280	Dire	Kabana	33	1	1	4	1	3	5	1	6	1	1	1	2	2	1	2	2	1	1	2	2	1	1	2	1	1	1	2	1	1	1	1	1	Bank account book	2	3	24	24	2	2	1	1	7
30	Dire	Madacho	33	1	1	4	3	3	2	2	5	1	1	1	1	1	1	2	1	2	2	1	2	2	1	2	2	1	2	1	1	1	1	1	1	Bank account book	1	4	23	25	2	3	2	1	7
42	Dire	Madacho	33	1	1	4	1	3	1	2	5	1	1	1	2	2	2	1	2	2	1	2	2	2	1	2	2	2	2	2	1	1	2	1	1		1	4	23	24	2	5	1	1	7
20	Dire	Madacho	33	1	1	2	1	3	1	2	5	1	1	1	1	1	1	1	2	1	1	2	2	2	1	2	2	2	2	1	2	1	1	1	1		2	5	26	27	2	2	1	1	7
13	Dire	Madacho	33	1	1	5	1	3	1	2	5	1	1	1	2	2	1	1	2	1	1	2	2	2	1	2	2	2	2	1	2	1	1	1	1		2	3	25	26	2	3	1	2
185	Dire	Romso	33	1	1	2	1	3	1	2	5	1	1	1	2	2	1	2	2	2	1	2	2	2	1	2	2	2	2	1	1	1	2	2	1		1	4	20	21	2	5	1	2
156	Dire	Romso	33	1	1	4	1	3	3	1	5	1	2	1	2	2	1	2	2	2	2	1	2	2	1	2	2	1	2	1	1	1	2	1	1	Bank account book	1	4	22	23	2	3	2	1	1
179	Dire	Romso	33	1	1	2	3	3	4	2	5	1	1	1	2	2	1	2	1	2	1	2	2	2	1	2	2	2	2	1	1	1	2	1	1		1	4	24	25	2	2	1	2
201	Dire	Samaro	33	1	1	2	1	3	1	2	5	1	1	1	1	1	1	1	2	1	1	2	2	2	1	2	2	2	2	1	2	1	1	1	1		2	5	26	27	2	2	1	1	7
224	Dire	Samaro	33	1	1	4	1	3	1	2	5	1	1	1	2	2	2	1	2	2	1	2	2	2	1	2	2	2	2	2	1	1	2	1	1		1	4	23	24	2	5	1	1	7
211	Dire	Samaro	33	1	1	4	3	3	2	2	5	1	1	1	1	1	1	2	1	2	2	1	2	2	1	2	2	1	2	1	1	1	1	1	1	Bank account book	1	4	23	25	2	3	2	1	7
143	Dire	D/Jarsa	32	1	1	4	1	3	2	1	5	1	1	1	2	2	2	1	2	2	1	2	2	2	1	2	2	2	2	2	1	1	1	1	1		1	4	23	24	2	3	1	2
150	Dire	D/Jarsa	32	1	1	4	1	3	2	2	5	1	1	1	2	1	1	1	2	2	2	1	2	2	2	2	2	2	2	2	1	1	1	1	1		1	4	21	21	2	3	1	2
48	Dire	Gololcha	32	1	1	2	1	3	3	1	5	1	1	1	2	2	1	1	1	2	2	1	2	2	1	2	2	1	2	1	1	1	1	1	1	Bank account book	1	4	26	26	2	2	1	2
78	Dire	Gololcha	32	1	1	5	1	3	3	1	6	1	1	1	1	1	1	2	1	2	2	1	2	2	1	2	2	1	2	1	1	1	1	1	1	Bank account book	1	4	21	21	2	2	1	2
253	Dire	Kabana	32	1	1	5	1	3	3	1	6	1	2	1	2	2	1	2	1	1	2	1	2	1	1	2	2	1	2	1	1	1	1	1	1	Bank account book	1	4	21	21	2	2	1	2
103	Dire	Kabana	32	1	1	4	1	3	2	4	5	1	2	2	2	2	2	2	2	2	1	2	2	2	1	2	2	2	2	2	1	1	2	1	2		1	4	22	22	2	2	1	2
261	Dire	Kabana	32	1	1	4	2	1	5	3	5	1	2	1	2	2	1	2	1	1	2	2	2	1	1	2	2	2	1	1	1	1	1	1	1	Bank account Book	2	3	22	22	2	4	1	2
281	Dire	Kabana	32	1	1	4	1	3	2	4	5	1	2	2	2	2	2	2	2	2	1	2	2	2	1	2	2	2	2	2	1	1	2	1	2		1	4	22	22	2	2	1	2
83	Dire	Kabana	32	1	1	4	2	1	5	3	5	1	2	1	2	2	1	2	1	1	2	2	2	1	1	2	2	2	1	1	1	1	1	1	1	Bank account Book	2	3	24	24	2	2	1	2
31	Dire	Madacho	32	3	1	2	1	1	3	2	4	1	1	1	2	2	2	1	1	1	2	2	2	2	1	2	2	2	2	1	1	1	1	1	1	Bank account book	2	3	25	26	2	4	1	1	5	4
19	Dire	Madacho	32	1	1	4	1	3	1	2	5	1	1	1	2	2	2	1	2	1	1	2	2	2	1	2	2	1	2	1	1	1	1	1	1	Bank account book	2	5	26	26	2	3	1	2
24	Dire	Madacho	32	1	1	2	1	3	2	2	5	1	1	1	2	1	2	2	2	2	1	1	2	2	1	2	2	2	2	2	1	1	2	1	1		1	4	25	25	2	3	1	2
155	Dire	Romso	32	1	1	2	1	3	1	2	5	1	1	1	1	1	1	1	2	2	2	2	2	2	1	2	2	2	2	2	1	1	2	1	1		1	4	24	24	2	2	1	2
184	Dire	Romso	32	1	1	4	1	3	3	1	5	1	1	1	2	2	1	2	2	2	1	2	2	2	1	2	2	1	2	2	1	1	1	1	1	Bank account book	1	4	20	21	2	5	1	2
176	Dire	Romso	32	1	1	2	1	1	1	2	5	1	1	1	2	2	2	2	1	2	2	1	2	2	1	2	2	2	2	2	1	1	2	1	1	Bank account book	1	4	25	25	2	2	1	2
212	Dire	Samaro	32	3	1	2	1	1	3	2	4	1	1	1	2	2	2	1	1	1	2	2	2	2	1	2	2	2	2	1	1	1	1	1	1	Bank account book	2	3	25	26	2	4	1	1	5	4
200	Dire	Samaro	32	1	1	4	1	3	1	2	5	1	1	1	2	2	2	1	2	1	1	2	2	2	1	2	2	1	2	1	1	1	1	1	1	Bank account book	2	5	26	26	2	3	1	2
205	Dire	Samaro	32	1	1	2	1	3	2	2	5	1	1	1	2	1	2	2	2	2	1	1	2	2	1	2	2	2	2	2	1	1	2	1	1		1	4	25	25	2	3	1	2
139	Dire	D/Jarsa	31	1	1	4	1	3	1	2	5	1	1	1	2	2	1	1	2	2	1	2	2	2	1	2	2	2	2	2	1	1	2	1	1		1	4	18	19	2	5	1	2
107	Dire	Kabana	31	1	5	2	3	3	4	1	5	1	2	2	2	2	2	2	1	1	1	2	1	1	1	2	1	2	1	2	1	1	1	1	1	Bank account book	2	3	20	21	2	2	1	2
285	Dire	Kabana	31	1	1	4	3	3	4	1	5	1	2	2	2	2	2	2	1	1	1	2	1	1	1	2	1	2	1	2	1	1	1	1	1	Bank account book	2	3	20	21	2	2	1	2
93	Dire	Kabana	31	1	4	1	2	3	3	4	5	2	2	2	2	2	2	2	2	1	2	2	2	2	1	2	2	2	2	2	1	1	1	1	2		1	5	20	20	2	2	1	2
271	Dire	Kabana	31	1	1	1	2	3	3	4	5	2	2	2	2	2	2	2	2	1	2	2	2	2	1	2	2	2	2	2	1	1	1	1	2		1	5	20	20	2	2	1	2
3	Dire	Madacho	31	1	1	5	3	1	2	2	5	1	1	1	2	1	1	2	1	2	1	2	2	2	1	2	2	2	2	1	1	1	1	1	1		1	4	26	26	2	2	2	1	3	6
12	Dire	Madacho	31	1	1	2	3	1	2	2	5	1	1	1	2	2	1	1	1	2	2	1	2	2	1	2	2	2	2	2	1	1	1	1	2		1	4	26	26	2	3	1	2
186	Dire	Romso	31	1	1	2	1	3	3	3	5	1	1	1	2	1	1	2	2	2	1	2	2	2	1	2	2	1	2	2	1	1	1	1	1	Bank account book	1	4	22	22	2	3	1	2
194	Dire	Samaro	31	1	1	5	1	1	2	2	5	1	1	1	2	2	1	1	1	2	2	1	2	2	1	2	2	2	2	2	1	1	1	1	2		1	4	26	26	2	3	1	2
189	Dire	Samaro	31	1	1	5	3	3	5	3	4	1	1	1	2	2	1	2	1	1	1	2	2	2	1	2	2	1	1	1	1	1	1	1	1	Bank account	2	3	25	25	2	4	1	1	3	4
130	Dire	D/Jarsa	30	1	1	4	1	3	1	2	5	1	1	1	2	1	1	1	2	2	2	1	2	2	1	2	2	2	2	2	1	1	2	1	1		2	4	20	20	2	3	1	2
70	Dire	Gololcha	30	1	1	2	3	3	3	1	5	1	1	1	2	1	1	2	2	2	1	2	2	2	1	2	2	1	2	1	1	1	1	1	1	Bank account book	1	4	22	23	2	2	1	2
47	Dire	Gololcha	30	1	1	4	1	1	1	2	5	1	1	1	2	1	1	2	1	2	2	1	2	2	1	2	2	1	2	1	1	1	1	1	1	Bank account book	1	4	23	23	2	3	1	2
111	Dire	Kabana	30	1	1	4	4	4	1	1	5	1	2	2	2	2	1	2	1	1	2	2	2	1	1	2	2	2	1	1	1	1	1	1	1	Bank account book	2	3	20	20	2	2	1	1	6
258	Dire	Kabana	30	1	5	2	1	3	1	1	5	1	2	2	2	1	1	1	2	1	2	1	2	1	1	2	2	2	2	2	1	1	2	1	1	Bank account book	2	4	20	20	2	3	1	2
289	Dire	Kabana	30	1	1	4	4	4	1	1	5	1	2	2	2	2	1	2	1	1	2	2	2	1	1	2	2	2	1	1	1	1	1	1	1	Bank account book	2	3	20	20	2	2	1	1	6
27	Dire	Madacho	30	1	1	2	2	3	1	2	4	1	1	1	1	1	1	1	2	2	2	1	2	2	1	2	2	2	2	2	2	1	2	2	1		1	4	26	26	2	2	1	2
158	Dire	Romso	30	1	1	2	3	1	1	2	5	1	1	2	2	2	1	2	1	2	1	2	2	2	1	2	2	1	2	2	1	1	1	1	1	Bank account book	1	4	22	23	2	2	1	1	3
166	Dire	Romso	30	1	1	5	1	3	5	3	5	1	1	1	2	2	1	2	1	2	1	2	2	2	1	2	2	1	2	1	1	2	2	1	1	Bank account book	2	4	20	20	2	2	1	2
246	Dire	Samaro	30	1	1	2	3	3	3	1	5	1	1	1	2	1	1	2	2	2	1	2	2	2	1	2	2	1	2	1	1	1	1	1	1	Bank account book	1	4	22	23	2	2	1	2
190	Dire	Samaro	30	1	1	2	1	1	2	2	5	1	1	1	2	1	1	2	1	2	1	2	2	2	1	2	2	2	2	1	1	1	1	1	1		1	4	23	23	2	2	2	1	3	6
208	Dire	Samaro	30	1	1	2	2	3	1	2	4	1	1	1	1	1	1	1	2	2	2	1	2	2	1	2	2	2	2	2	2	1	2	2	1		1	4	26	26	2	2	1	2
144	Dire	D/Jarsa	29	1	1	4	4	1	3	2	4	1	1	1	2	2	2	1	2	2	1	2	2	2	1	2	2	2	2	1	1	1	1	1	1	Bank account book	1	4	25	25	2	2	1	2
66	Dire	Gololcha	29	1	1	4	3	3	4	1	4	1	1	1	2	2	1	1	1	2	1	2	2	2	1	2	2	1	2	2	1	1	1	1	1	Bank account book	1	4	25	25	2	2	1	2
242	Dire	Kabana	29	1	4	4	3	3	4	1	4	1	2	2	2	1	1	1	1	1	1	2	2	1	1	2	2	1	1	2	1	1	1	1	1	Bank account book	1	4	25	25	2	2	1	2
117	Dire	Kabana	29	1	4	4	3	3	1	2	4	1	1	1	2	1	1	2	2	1	2	2	2	2	1	2	2	2	2	1	1	1	1	1	1	Bank account book	2	3	20	20	2	3	1	2
295	Dire	Kabana	29	1	1	4	3	3	1	2	4	1	1	1	2	1	1	2	2	1	2	2	2	2	1	2	2	2	2	1	1	1	1	1	1	Bank account book	2	3	20	20	2	3	1	2
7	Dire	Madacho	29	1	1	2	1	3	1	1	3	1	1	1	2	2	1	2	1	2	1	2	2	2	1	2	2	1	2	1	1	1	1	1	1		1	4	25	25	2	2	2	1	1	7
36	Dire	Madacho	29	1	1	2	3	3	1	1	4	1	1	1	2	2	1	1	2	2	1	2	2	2	1	2	2	1	2	1	1	1	1	1	1	Bank account book	2	4	25	25	2	3	1	1	6
16	Dire	Madacho	29	1	1	2	2	3	3	2	3	1	1	1	2	2	1	2	2	2	1	2	2	2	1	2	2	2	2	1	1	1	1	1	1		1	4	27	28	1
23	Dire	Madacho	29	1	1	4	2	3	6	3	4	1	2	1	2	1	1	2	1	1	2	2	1	2	1	2	2	1	1	1	1	1	1	1	1	Bank account	2	3	24	25	2	3	1	2
171	Dire	Romso	29	1	1	2	1	1	1	2	5	1	2	2	2	1	1	1	2	2	1	2	2	2	2	2	2	2	2	1	1	1	1	1	1	Bank account book	1	4	20	21	2	2	2	1	3
157	Dire	Romso	29	1	1	5	1	3	2	2	4	1	1	2	2	2	2	2	1	2	1	2	1	2	1	2	2	2	2	2	1	2	2	1	1		1	4	24	25	2	2	1	2
189	Dire	Romso	29	1	1	2	4	3	4	1	5	1	1	1	2	2	1	2	2	2	1	2	2	2	1	2	2	1	2	1	1	1	1	1	1	Bank account book	2	3	20	20	2	3	1	2
192	Dire	Samaro	29	1	1	5	3	3	1	1	4	1	1	1	2	2	1	2	1	2	1	2	2	2	1	2	2	1	2	1	1	1	1	1	1		1	4	25	25	2	2	2	1	7
217	Dire	Samaro	29	1	1	2	3	3	1	1	4	1	1	1	2	2	1	1	2	2	1	2	2	2	1	2	2	1	2	1	1	1	1	1	1	Bank account book	2	4	25	25	2	3	1	1	6
197	Dire	Samaro	29	1	1	2	2	3	3	2	3	1	1	1	2	2	1	2	2	2	1	2	2	2	1	2	2	2	2	1	1	1	1	1	1		1	4	27	28	1
204	Dire	Samaro	29	1	1	4	2	3	6	3	4	1	2	1	2	1	1	2	1	1	2	2	1	2	1	2	2	1	1	1	1	1	1	1	1	Bank account	2	3	24	25	2	3	1	2
230	Dire	D/Jarsa	28	1	1	4	2	3	1	2	5	1	1	1	2	1	1	2	2	2	1	2	2	2	1	2	2	2	2	1	1	1	1	1	1		1	4	21	21	2	2	1	1	3
136	Dire	D/Jarsa	28	1	1	2	1	3	1	2	5	1	1	1	2	2	1	1	2	2	2	1	2	2	1	2	2	2	2	2	2	1	1	1	1		1	4	20	20	2	2	1	1	3
123	Dire	D/Jarsa	28	1	1	2	1	3	3	2	2	1	1	1	2	2	2	2	2	2	1	2	2	2	1	2	2	1	2	1	1	1	2	1	1		1	4	24	24	2	2	1	2
52	Dire	Gololcha	28	1	1	4	2	3	1	2	5	1	1	1	2	1	1	2	2	2	1	2	2	2	1	2	2	2	2	1	1	1	1	1	1		1	4	21	21	2	2	1	1	3
76	Dire	Gololcha	28	1	1	2	3	1	2	2	5	1	1	1	2	2	1	1	2	2	1	2	2	2	1	2	2	2	2	1	1	1	1	1	1	Bank account book	1	4	20	20	2	3	1	2
67	Dire	Gololcha	28	1	1	2	3	3	1	2	4	1	1	1	2	2	2	1	2	2	2	1	2	2	1	2	2	2	2	1	2	1	1	1	1		1	4	24	24	2	3	1	2
251	Dire	Kabana	28	1	5	4	3	1	2	2	5	1	1	1	2	2	1	1	2	1	1	2	2	2	1	2	2	2	1	1	1	1	1	1	1	Bank account book	1	4	20	20	2	3	1	2
260	Dire	Kabana	28	1	2	1	6	4	6	3	5	2	2	2	2	2	2	2	2	1	2	2	1	1	1	2	2	1	1	2	1	1	1	1	1	Bank account book	2	3	20	20	2	3	1	2
243	Dire	Kabana	28	1	1	2	3	3	1	2	4	1	2	2	2	2	2	1	2	1	2	1	2	2	1	2	2	2	2	1	2	1	1	1	1		1	4	24	24	2	3	1	2
82	Dire	Kabana	28	1	2	1	6	4	6	3	4	2	2	2	2	2	2	2	2	1	2	2	1	1	1	2	2	1	1	1	1	1	1	1	1	Bank account book	2	3	23	23	2	3	1	2
99	Dire	Kabana	28	1	1	4	3	3	3	1	4	2	2	2	2	2	1	2	2	1	1	2	2	1	1	2	1	1	1	1	1	1	1	1	1	Bank account book	2	3	23	23	2	3	1	2
277	Dire	Kabana	28	1	1	4	3	3	3	1	4	2	2	2	2	2	1	2	2	1	1	2	2	1	1	2	1	1	1	1	1	1	1	1	1	Bank account book	2	3	23	23	2	3	1	2
18	Dire	Madacho	28	1	1	2	2	3	1	2	4	1	1	1	2	1	1	2	1	2	2	1	2	2	1	2	2	2	2	1	1	1	1	1	1		1	4	25	25	2	3	1	2
21	Dire	Madacho	28	1	1	2	3	3	2	1	4	1	1	1	2	2	1	2	2	2	2	1	2	2	1	2	2	2	2	2	1	1	1	1	1		1	4	25	25	2	2	1	2
2	Dire	Madacho	28	1	1	5	3	3	5	3	4	1	1	1	2	2	1	2	1	1	1	2	2	2	1	2	2	1	1	1	1	1	1	1	1	Bank account	2	3	24	24	2	3	1	1	3	4
175	Dire	Romso	28	1	1	4	1	3	4	1	4	1	1	1	2	2	1	1	2	2	1	1	2	2	1	2	2	2	2	1	1	1	1	1	1	Bank account book	1	4	24	24	2	2	1	1	4
162	Dire	Romso	28	1	1	2	1	3	1	1	4	1	1	1	1	2	1	2	1	2	2	1	2	2	1	1	2	1	2	2	1	2	1	1	1		1	4	24	25	2	3	1	2
199	Dire	Samaro	28	1	1	2	2	3	1	2	4	1	1	1	2	1	1	2	1	2	2	1	2	2	1	2	2	2	2	1	1	1	1	1	1		1	4	25	25	2	3	1	2
202	Dire	Samaro	28	1	1	2	3	3	2	1	4	1	1	1	2	2	1	2	2	2	2	1	2	2	1	2	2	2	2	2	1	1	1	1	1		1	4	25	25	2	2	1	2
252	Dire	D/Jarsa	27	1	1	2	1	3	2	2	5	1	1	1	2	1	1	2	1	2	1	2	2	2	1	2	2	2	2	1	1	1	1	1	1		1	4	21	21	2	2	1	1	3
148	Dire	D/Jarsa	27	1	1	4	3	3	4	1	5	1	1	1	2	2	1	1	2	2	1	1	2	2	1	2	2	1	2	1	1	1	1	1	1	Bank account book	1	4	18	19	2	3	1	1	5
129	Dire	D/Jarsa	27	1	1	2	1	3	1	2	5	1	1	1	2	2	1	2	2	2	1	2	2	2	1	2	2	2	2	2	1	1	2	1	1		1	4	20	20	2	2	1	2
77	Dire	Gololcha	27	1	1	2	1	3	2	2	5	1	1	1	2	1	1	2	1	2	1	2	2	2	1	2	2	2	2	1	1	1	1	1	1		1	4	21	21	2	2	1	1	3
259	Dire	Kabana	27	1	1	2	4	3	6	3	4	2	2	2	2	2	2	2	2	1	2	2	2	1	1	2	2	2	1	1	1	1	1	1	1	Bank account book	2	3	20	20	2	2	1	2
87	Dire	Kabana	27	1	1	2	1	3	3	4	4	1	1	1	2	2	2	2	2	1	2	2	2	2	1	2	2	2	2	2	1	1	1	1	1		2	3	23	23	2	3	1	2
265	Dire	Kabana	27	1	1	4	1	3	1	4	4	1	1	1	2	2	2	2	2	1	2	2	2	2	1	2	2	2	2	2	1	1	1	1	1		2	3	22	22	2	3	1	2
34	Dire	Madacho	27	1	1	2	3	3	2	1	5	1	1	1	2	2	1	2	2	2	1	2	2	2	1	2	2	1	2	2	1	1	1	1	1	Bank account book	1	4	22	22	2	2	1	1	3
167	Dire	Romso	27	1	1	2	1	3	3	1	4	1	1	1	2	2	1	1	2	2	1	2	2	2	1	2	2	2	2	1	1	1	2	1	1	Bank account book	2	4	24	24	2	2	1	1	3
215	Dire	Samaro	27	1	1	5	3	3	2	1	5	1	1	1	2	2	1	2	2	2	1	2	2	2	1	2	2	1	2	2	1	1	1	1	1	Bank account book	1	4	22	22	2	1	1	1	3
126	Dire	D/Jarsa	26	1	1	4	1	3	2	1	4	1	1	1	2	2	1	2	2	2	1	2	2	2	1	2	2	1	2	1	1	1	1	1	1	Bank account book	1	4	23	23	2	2	1	1	1
140	Dire	D/Jarsa	26	1	1	4	4	3	4	1	4	1	1	1	2	2	1	2	2	2	1	2	2	2	1	2	2	2	2	2	1	1	1	1	1	Bank account book	2	3	21	21	2	3	1	2
229	Dire	D/Jarsa	26	1	1	4	3	3	2	1	4	1	1	1	2	2	1	2	1	2	1	2	2	2	1	2	2	1	2	1	1	1	1	1	1	Bank account book	2	3	22	22	2	2	1	2
68	Dire	Gololcha	26	1	1	2	3	3	6	3	3	1	1	1	2	2	1	2	1	2	1	2	2	2	1	2	2	1	2	1	1	1	1	1	1	Bank account book	2	3	25	25	1
59	Dire	Gololcha	26	1	1	2	2	3	1	2	5	1	1	1	2	2	1	2	2	2	1	2	2	2	2	2	2	2	2	1	1	1	2	1	1		1	4	20	20	2	2	1	2
43	Dire	Gololcha	26	1	1	4	1	3	2	2	4	1	1	1	2	1	1	2	2	2	1	2	2	2	1	2	2	2	2	2	2	1	2	1	1		1	4	22	22	2	2	1	2
51	Dire	Gololcha	26	1	1	2	3	3	2	1	4	1	1	1	2	2	1	2	1	2	1	2	2	2	1	2	2	1	2	1	1	1	1	1	1	Bank account book	2	3	22	22	2	2	1	2
101	Dire	Kabana	26	1	1	1	1	3	4	1	4	1	2	2	2	2	2	2	2	1	1	2	2	1	1	2	2	1	1	2	1	1	1	1	1	Bank account book	2	3	20	21	2	3	1	2
279	Dire	Kabana	26	1	5	1	1	3	4	1	4	1	2	2	2	2	2	2	2	1	1	2	2	1	1	2	2	1	1	2	1	1	1	1	1	Bank account book	2	3	20	21	2	3	1	2
81	Dire	Kabana	26	1	1	4	4	3	6	3	4	2	2	2	2	2	2	2	2	1	2	2	2	1	1	2	2	2	1	1	1	1	1	1	1	Bank account book	2	3	20	20	2	2	1	2
1	Dire	Madacho	26	1	1	2	1	3	2	1	3	1	1	1	2	2	1	2	1	1	1	2	2	2	1	1	2	1	2	1	1	1	1	1	1	Bank account book	2	5	24	24	1
154	Dire	Romso	26	1	1	2	3	3	4	2	3	1	1	1	2	1	1	1	2	2	2	1	2	2	1	2	2	2	2	1	2	1	2	1	2		1	4	24	25	1
182	Dire	Romso	26	1	1	2	1	3	1	2	4	1	1	2	2	1	1	1	2	2	1	2	2	2	1	2	2	2	2	2	1	2	2	1	1		1	4	22	23	2	2	1	2
173	Dire	Romso	26	1	1	2	2	3	1	1	4	1	1	2	2	1	2	1	2	2	1	2	2	2	1	2	2	1	2	2	1	1	2	1	1	Bank account book	1	4	23	23	2	2	1	2
244	Dire	Samaro	26	1	1	2	3	3	6	3	3	1	1	1	2	2	1	2	1	2	1	2	2	2	1	2	2	1	2	1	1	1	1	1	1	Bank account book	2	3	25	25	1
256	Dire	Samaro	26	1	1	2	1	3	2	1	4	1	1	1	2	2	1	2	2	2	1	2	2	2	1	2	2	1	2	1	1	1	1	1	1	Bank account book	1	4	23	23	2	2	1	1	1
235	Dire	Samaro	26	1	1	2	2	3	1	2	5	1	1	1	2	2	1	2	2	2	1	2	2	2	2	2	2	2	2	1	1	1	2	1	1		1	4	20	20	2	2	1	2
225	Dire	Samaro	26	1	1	2	1	3	2	2	4	1	1	1	2	1	1	2	2	2	1	2	2	2	1	2	2	2	2	2	2	1	2	1	1		1	4	22	22	2	2	1	2
146	Dire	D/Jarsa	25	1	1	2	3	3	1	2	4	1	1	1	2	2	1	1	2	2	1	2	2	2	1	2	2	2	2	2	1	1	1	1	1		1	4	21	21	2	2	1	2
133	Dire	D/Jarsa	25	1	1	4	1	3	3	2	3	1	1	1	2	1	1	1	2	2	2	1	2	2	1	2	2	2	2	1	1	1	2	1	1		1	4	23	24	1
72	Dire	Gololcha	25	1	1	5	1	3	3	2	3	1	1	1	2	1	1	2	1	2	2	1	2	2	1	2	2	2	2	1	1	2	2	1	1		1	4	24	25	1
62	Dire	Gololcha	25	1	1	2	2	3	3	2	3	1	1	1	2	2	1	1	2	2	2	1	2	2	1	2	2	2	2	1	1	1	2	1	1		1	4	24	24	1
45	Dire	Gololcha	25	1	1	4	1	3	2	1	4	1	1	1	2	2	1	1	2	2	1	2	2	2	1	2	2	2	2	1	1	1	2	1	1		1	4	20	20	2	3	1	2
116	Dire	Kabana	25	1	5	2	3	3	5	1	3	1	2	2	2	2	2	2	2	1	1	2	1	1	1	2	2	1	1	1	1	1	1	1	1	Bank account book	2	3	23	24	1
294	Dire	Kabana	25	1	1	2	3	3	5	1	3	1	2	2	2	2	2	2	2	1	1	2	1	1	1	2	2	1	1	1	1	1	1	1	1	Bank account book	2	3	23	24	1
5	Dire	Madacho	25	1	1	2	1	3	2	2	3	1	1	1	1	1	1	2	1	2	2	1	1	2	1	2	2	2	2	1	1	1	2	1	2		1	4	23	23	1
22	Dire	Madacho	25	1	1	4	3	3	2	2	4	1	1	1	1	1	1	1	1	2	1	2	2	2	1	2	2	2	2	2	1	1	1	1	1		1	4	22	22	2	2	1	2
181	Dire	Romso	25	1	1	2	1	3	2	2	3	1	1	1	2	2	1	1	1	2	1	2	2	2	1	2	2	2	2	1	1	1	2	1	1		1	4	24	25	1
169	Dire	Romso	25	1	1	4	3	3	6	3	3	1	1	1	2	2	1	1	2	2	2	1	2	2	1	2	2	2	2	2	1	1	1	1	1	Bank account book	2	4	24	24	1
248	Dire	Samaro	25	1	1	5	1	3	3	2	3	1	1	1	2	1	1	2	1	2	2	1	2	2	1	2	2	2	2	1	1	2	2	1	1		1	4	24	25	1
238	Dire	Samaro	25	1	1	2	2	3	3	2	3	1	1	1	2	2	1	1	2	2	2	1	2	2	1	2	2	2	2	1	1	1	2	1	1		1	4	24	24	1
227	Dire	Samaro	25	1	1	4	1	3	2	1	4	1	1	1	2	2	1	1	2	2	1	2	2	2	1	2	2	2	2	1	1	1	2	1	1		1	4	20	20	2	3	1	2
203	Dire	Samaro	25	1	1	4	3	3	2	2	4	1	1	1	1	1	1	1	1	2	1	2	2	2	1	2	2	2	2	2	1	1	1	1	1		1	4	22	22	2	2	1	2
121	Dire	D/Jarsa	24	1	1	4	3	3	6	3	4	1	1	1	2	2	1	2	2	2	1	2	2	2	1	2	2	2	2	2	1	1	1	1	1	Bank account book	2	3	20	20	2	2	1	2
132	Dire	D/Jarsa	24	1	1	4	1	3	3	2	3	1	1	1	2	1	1	2	2	2	1	2	2	2	1	2	2	2	2	1	1	1	2	1	1		1	4	23	23	1
57	Dire	Gololcha	24	1	1	2	3	3	3	2	4	1	1	1	1	1	1	2	2	2	1	2	2	2	1	2	2	2	2	1	1	2	2	2	1		1	4	20	20	2	2	1	2
233	Dire	Gololcha	24	1	1	4	3	3	3	2	4	1	1	1	1	1	1	2	2	2	1	2	2	2	1	2	2	2	2	1	1	2	2	2	1		1	4	20	20	2	1	1	2
35	Dire	Madacho	24	1	1	4	2	3	2	2	5	1	1	1	1	1	1	2	1	2	1	1	2	2	1	2	2	2	2	1	2	1	2	1	1		1	4	18	18	2	3	1	2
38	Dire	Madacho	24	1	1	4	2	3	1	2	3	1	1	1	1	1	1	1	2	2	1	2	2	2	2	2	2	2	2	2	2	1	2	1	1		1	4	22	23	1
17	Dire	Madacho	24	1	1	5	3	3	3	1	4	1	1	1	2	2	2	2	1	2	1	1	2	2	1	2	2	2	2	1	1	1	1	1	1		2	5	20	20	2	3	1	2
180	Dire	Romso	24	1	1	2	1	3	1	2	3	1	1	1	2	1	1	1	2	2	1	2	2	2	1	2	2	2	2	2	2	2	2	1	1		1	4	22	23	1
216	Dire	Samaro	24	1	1	4	2	3	2	2	5	1	1	1	1	1	1	2	1	2	1	1	2	2	1	2	2	2	2	1	2	1	2	1	1		1	4	18	18	2	3	1	2
220	Dire	Samaro	24	1	1	4	2	3	1	2	3	1	1	1	1	1	1	1	2	2	1	2	2	2	2	2	2	2	2	2	2	1	2	1	1		1	4	22	23	1
198	Dire	Samaro	24	1	1	2	3	3	3	1	4	1	1	1	2	2	2	2	1	2	1	1	2	2	1	2	2	2	2	1	1	1	1	1	1		2	5	20	20	2	3	1	2
63	Dire	Gololcha	23	1	1	4	3	3	1	1	3	1	1	1	1	1	1	2	2	2	1	2	2	2	1	2	2	1	2	2	1	1	1	1	1	Bank account book	1	4	21	22	1
239	Dire	Kabana	23	1	5	4	3	3	1	1	3	1	2	2	2	2	1	2	2	1	2	2	2	1	1	2	2	1	2	2	1	1	1	1	1	Bank account book	2	3	21	22	1
89	Dire	Kabana	23	1	1	4	2	3	6	3	3	1	1	1	2	2	2	2	2	1	1	2	1	1	1	2	2	2	1	2	1	1	1	1	1	Bank account book	2	3	22	22	1
267	Dire	Kabana	23	1	5	4	2	3	6	3	3	1	1	1	2	2	2	2	2	1	1	2	1	1	1	2	2	2	1	2	1	1	1	1	1	Bank account book	2	3	22	22	1
170	Dire	Romso	23	1	1	4	3	3	1	1	3	1	1	1	2	2	1	2	2	2	1	2	2	2	1	2	2	2	2	1	1	2	2	1	1	Bank account book	1	4	22	23	1
191	Dire	Samaro	23	1	1	2	3	3	3	2	4	1	1	1	1	1	1	2	2	2	1	2	2	2	1	2	2	2	2	2	2	1	1	1	2		1	4	19	19	2	3	1	1	6
125	Dire	D/Jarsa	22	1	1	2	3	3	1	2	3	1	1	1	2	1	1	2	1	2	1	2	2	2	1	2	2	2	2	2	1	1	2	1	1		1	4	21	21	1
79	Dire	Gololcha	22	1	1	2	1	3	1	2	3	1	1	1	2	1	1	1	2	2	2	1	2	2	1	2	2	2	2	1	2	1	2	1	1		1	4	20	21	1
56	Dire	Gololcha	22	1	1	2	3	3	4	3	3	1	1	1	2	1	1	2	1	2	1	2	2	2	1	2	2	1	2	1	1	1	1	1	1	Bank account book	2	4	21	21	1
232	Dire	Gololcha	22	1	1	4	3	3	4	3	3	1	1	1	2	1	1	2	1	2	1	2	2	2	1	2	2	1	2	1	1	1	1	1	1	Bank account book	2	4	21	21	1
88	Dire	Kabana	22	1	1	4	3	3	5	1	3	1	1	1	2	2	1	2	2	1	2	2	2	1	1	2	1	2	1	1	1	1	1	1	1	Bank account book	2	3	21	21	1
266	Dire	Kabana	22	1	4	4	3	3	5	1	3	1	1	1	2	2	1	2	2	1	2	2	1	1	1	2	1	2	1	2	1	1	1	1	1	Bank account book	2	3	21	21	1
6	Dire	Madacho	22	1	1	4	3	3	3	2	4	1	1	1	1	1	1	2	2	2	1	2	2	2	1	2	2	2	2	2	2	1	1	1	2		1	4	18	18	2	3	1	1	6
39	Dire	Madacho	22	1	1	2	1	3	1	2	3	1	1	1	2	2	1	2	2	2	1	2	2	2	1	2	2	2	2	2	1	1	2	1	1		1	4	20	21	1
172	Dire	Romso	22	1	1	4	3	3	1	1	3	1	1	1	2	2	1	2	2	2	1	2	2	2	1	2	2	1	2	1	1	1	1	1	1	Bank account book	2	4	20	21	1
221	Dire	Samaro	22	1	1	2	1	3	1	2	3	1	1	1	2	2	1	2	2	2	1	2	2	2	1	2	2	2	2	2	1	1	2	1	1		1	4	20	21	1
255	Dire	Samaro	22	1	1	2	3	3	1	2	3	1	2	2	2	2	1	2	1	1	1	2	2	2	1	2	2	2	2	2	1	1	2	1	1		1	4	21	21	1
75	Dire	Gololcha	21	1	1	2	4	3	5	3	3	1	1	1	2	2	1	1	2	2	1	2	2	2	1	2	2	1	2	1	1	1	1	1	1	Bank account book	2	4	20	20	1
46	Dire	Gololcha	21	1	1	2	3	3	2	2	3	1	1	1	2	1	1	2	2	2	2	1	2	2	1	2	2	2	2	1	1	1	2	1	1		1	4	20	21	1
250	Dire	Samaro	21	1	1	2	4	3	5	3	1	1	1	1	2	2	1	1	2	2	1	2	2	2	1	2	2	1	2	1	1	1	1	1	1	Bank account book	2	4	20	20	1
74	Dire	Gololcha	20	1	1	4	4	3	4	2	3	1	1	1	2	1	1	1	2	2	1	2	2	2	1	2	2	2	2	1	1	1	1	1	1	Bank account book	1	4	19	19	1
95	Dire	Kabana	20	1	1	2	5	3	6	3	3	1	1	1	2	2	2	2	2	1	1	2	2	1	1	2	2	2	1	2	1	1	1	1	1	Bank account book	2	3	19	19	1
115	Dire	Kabana	20	1	1	2	3	3	6	3	3	1	2	2	2	2	1	2	1	1	2	2	2	1	1	2	2	2	1	2	1	1	1	1	1	Bank account book	2	3	19	19	1
273	Dire	Kabana	20	1	4	4	5	3	6	3	3	1	1	1	2	2	2	2	2	1	1	2	2	1	1	2	2	2	1	2	1	1	1	1	1	Bank account book	2	3	19	19	1
293	Dire	Kabana	20	1	1	2	3	3	6	3	3	1	2	2	2	2	1	2	1	1	2	2	2	1	1	2	2	2	1	2	1	1	1	1	1	Bank account book	2	3	19	19	1
161	Dire	Romso	20	1	1	4	1	3	1	2	3	1	1	2	2	2	1	2	2	2	2	1	2	2	2	2	2	2	2	2	1	2	2	1	1		1	4	19	19	1
[truncated: 175 more columns]
